# Supplementary material for: Antioxidant capacity and peptidomic analysis of in vitro digested Camelina sativa L. Crantz and Cynara cardunculus co-products
Source: Sci Rep. 2024 Jun 24;14:14456. doi: 10.1038/s41598-024-64989-3 (PMC11196266; doi:10.1038/s41598-024-64989-3)
Supplement: Supplementary file 2 — Supplementary Table S1. [file 41598_2024_64989_MOESM2_ESM.xlsx]

## Sheet: CAMC
Camelina cake (CAMC)
Peptide sequence	Modifications	MH+ [Da]	Peptide lenght	GI number	Gene name	Protein Name	Unique Peptides
TTTARNIYNTCRFAGGSRPTCASLSGCKIVNGKCPNGYTHDTLQNSGDAVNE		5463.54	52	727477782	LOC104700824	thionin	X
GGGQGGHKGGGGGGGGqGGHKGGGGGGGqGGHKGGGGGGGQGGQKGGG	Q17(Deamidated); Q29(Deamidated)	3637.62	48	727417248	LOC104699019	ctenidin-1	X
GGGqGGGGQGGQKGGGGQGGQKGGGGQGGHKGGGGGGG	Q4(Deamidated)	2906.32	38	727417248	LOC104699019	ctenidin-1	X
FEnPRnVGSFNRDDPDVGTGLVGSPSYGDL	N3(Deamidated); N6(Deamidated)	3183.47	30	727465072	LOC104790360	iron-sulfur cluster assembly protein 2-like	X
NLGGGPAKNGGKGAPGGGGGGGKGGPGGGGENQNQGGGKNGGKnGGGGGHP	N44(Deamidated)	4163.91	51	727630269	LOC104764299	neurogenic protein mastermind-like	X
mGGPmGmGGPMGNIPAVQGLPATGPGGVPPGYFqGAGSDPMQQQQYLAAVM	M1(Oxidation); M5(Oxidation); M7(Oxidation); Q34(Deamidated)	5022.26	51	727630269	LOC104764299	neurogenic protein mastermind-like	X
PGGGGENQNqGGGKNGGKNGGGGGHPqDGKNGGGGGPNGGKKGNGGGGPMAGGPPGGFRP	Q10(Deamidated); Q27(Deamidated)	5177.36	60	727630269	LOC104764299	neurogenic protein mastermind-like	X
nGGGGGPNGGKKGNGGGGPm	N1(Deamidated); M20(Oxidation)	1643.71	20	727630269	LOC104764299	neurogenic protein mastermind-like
EDRAqmNSmIEQLQLRDSLRMYNSLVE	Q5(Deamidated); M6(Oxidation); M9(Oxidation)	3302.53	27	727457143	LOC104786714	mitochondrial import inner membrane translocase subunit TIM9-like	X
DILEnTGDVVnnYCKLGCVSSVCGALITLQNDASEIVN	N5(Deamidated); N11(Deamidated); N12(Deamidated)	3986.82	38	727583721	LOC104745317	probable thionin-2.4	X
KEEnAKHMAKLRRLIIASnVVYLVVRmLIFHSSFTWKHWIGLVITSL	N4(Deamidated); N19(Deamidated); M27(Oxidation)	5566.06	47	727506455	LOC104713833	transmembrane protein 208 homolog	X
GNFSLDTDEGmAYVSGRGDPKELLKVVGSmnGNAAEmT	M11(Oxidation); M30(Oxidation); N31(Deamidated); M37(Oxidation)	4009.78	38	727429245	LOC104757678	SKI family transcriptional corepressor 2-like	X
GLGGGGGLGGGGGLGGGGGGGLGGGGGLGGGGGLGGGGGGGLGGGGGYGGGAG		3553.64	53	727456141	LOC104786312	glycine-rich protein 23-like	X
EEDMEEYKMALSVLRENLmTRISQISNDRmVENLPAFPNEMAMADW	M19(Oxidation); M30(Oxidation)	5479.5	46	727486357	LOC104704838	MADS-box transcription factor 23-like	X
QAVQGLPAmGPGGGGGGGASGGAPPGYFqGqVPGS	M9(Oxidation); Q29(Deamidated); Q31(Deamidated)	3043.37	35	727563725	LOC104735970	S-antigen protein-like
GGGPNGNKGGGGGQMnAGPnGGKKGGGGGGSGGPMSGGPmSGGLPPGFRPMGGGGGGGGPPA	N16(Deamidated); N20(Deamidated); M40(Oxidation)	5104.3	62	727563725	LOC104735970	S-antigen protein-like	X
QMLnAHKnGGGGPGPAGGK	N4(Deamidated); N8(Deamidated)	1749.82	19	727563725	LOC104735970	S-antigen protein-like
GVGGGSGHGSGFGAGGGVGGGVAGAGGGL		2126.99	29	1109154745	LOC104709551	glycine-rich cell wall structural protein 1-like	X
GGGAGGGIGGGGGAGGGGGGGIGGAG		1655.75	26	1109154745	LOC104709551	glycine-rich cell wall structural protein 1-like
nISDGSKSFLPVDISEESEVSGSDKEDSSWISWFCnLRGNKFLC	N1(Deamidated); N36(Deamidated)	4914.19	44	727423875	LOC104730545	casein kinase II subunit beta-2-like isoform X1	X
ETNRALAMKLDDmIGVRSHHMGGGGGWDGGEQNVTYAHHqAHSQG	M13(Oxidation); Q40(Deamidated)	4830.13	45	727642145	LOC104769824	developmental protein SEPALLATA 1	X
APTNEDVnTInQHMLEKLTSEEMIYLSADSIDPSDLDSQSNPVLTTD	N8(Deamidated); N11(Deamidated)	5193.34	47	1109123769	LOC109132922	ATP-dependent DNA helicase PIF1-like	X
NNLSGLLPDFSQNHDLTFLDLNSnCFQG	N24(Deamidated)	3124.44	28	727480462	LOC104701993	leucine-rich repeat receptor-like protein kinase PEPR1	X
NAVSQLTnmGPPmPQAPRNMGSGGRFSGRGDSGPGHVSSF	N8(Deamidated); M9(Oxidation); M13(Oxidation)	4075.83	40	727412897	LOC104776219	zinc finger CCCH domain-containing protein 36	X
MTnPDnQKPVEATDVEAAEKTTPASGTSTF	N3(Deamidated); N6(Deamidated)	3139.44	30	727470379	LOC104792653	CASP-like protein 4B1	X
PSGPGHHRILTFRAGGGDLSNWSHMNK		2929.42	27	727428253	LOC104750161	F-box protein At2g16450-like	X
RNGVKGDDASGSGnMLPSPGAESLLGYHPGMESSGRnPnDEHHTITSSALGGG	N14(Deamidated); N37(Deamidated); N39(Deamidated)	5278.36	53	727565634	LOC104736821	AT-hook motif nuclear-localized protein 14-like	X
YFPSLSPCSEAPSSPASPqENCKSRqAWLPIDDTMLVSAWLNT	Q19(Deamidated); Q26(Deamidated)	4726.17	43	727637282	LOC104767457	glutathione S-transferase T3-like	X
nnnSTTIITSGNQELSNNNSHHSNSNSAGPVVINV	N1(Deamidated); N2(Deamidated); N3(Deamidated)	3637.68	35	727427291	LOC104744637	zinc finger protein AZF1-like	X
AGMVDHSASSGYHqNHHHQSLLSKGDLGIAMNQSQDnD	Q14(Deamidated); N37(Deamidated)	4088.81	38	727517465	LOC104718987	AT-hook motif nuclear-localized protein 20	X
SSPHIQDKNQFqSSKqDTAmLRVLEGSYSEqFVPPTCGNGCCSNNPVGLFQQD	Q12(Deamidated); Q16(Deamidated); M20(Oxidation); Q31(Deamidated)	5835.57	53	727412196	LOC104750202	myb-related protein B-like	X
NGLqGFPGNMNLSESRMENFDGNLVILGSDQSWFS	Q4(Deamidated)	3861.72	35	727602743	LOC104753916	putative F-box/kelch-repeat protein At2g21680	X
KACCGSGPLRINTCGNRmGPSQSYELCENVTDYLFFDSSHLTEKAHRqI	M18(Oxidation); Q48(Deamidated)	5493.53	49	727617266	LOC104758748	GDSL esterase/lipase 3-like	X
GAGAGPGLGGGIGPDNTLVFFmHDILGGSNP	M22(Oxidation)	2911.38	31	727457383	LOC104786832	dirigent protein 10-like	X
GLGGTTANILqENGNGNNNInGF	Q11(Deamidated); N21(Deamidated)	2291.04	23	727457383	LOC104786832	dirigent protein 10-like	X
IKDLNNYNYTPSYNHYNINNQNMmmNLPYVSGPSTYNAnMI	M24(Oxidation); M25(Oxidation); N39(Deamidated)	4864.17	41	727534450	LOC104724745	probable WRKY transcription factor 8	X
DLLAYERQLAMSKMVGMNPLMHHPHGQHALKHAAmGATGSSQGMYDGGFQNA	M35(Oxidation)	5608.6	52	727573477	LOC104740431	oligouridylate-binding protein 1B	X
HQSGHGVQHHSGHGVQHHNGQEMHGmKYQSGHGVQ	M26(Oxidation)	3847.72	35	727595461	LOC104750598	histidine-rich glycoprotein-like	X
YYDALVYDIEqIEAGKVPLPKYRDDDD	Q11(Deamidated)	3204.52	27	727590211	LOC104748110	transcription factor DIVARICATA-like	X
IKTEVRSYmTDLHLGNGGGNGGGGGGGGGGASSCMV	M9(Oxidation)	3326.52	36	727482427	LOC104702858	transcription factor MYB44-like	X
PYYPDGLAELQmmMLQNGFVMGGVVSSDDRFRDLRLNVDnMTYE	M12(Oxidation); M13(Oxidation); N40(Deamidated)	5120.29	44	727504479	LOC104712995	E3 ubiquitin-protein ligase MBR2-like isoform X1	X
GQDHVQPSNMDSPAKKqKTSSqGPDVqIDSGEETLRNPSmERPYLC	Q17(Deamidated); Q22(Deamidated); Q27(Deamidated); M40(Oxidation)	5104.31	46	1109077495	LOC104750981	probable inactive tRNA-specific adenosine deaminase-like protein 3	X
HqSFSYGQESnEFVGSFGASSSYVAAATIG	Q2(Deamidated); N11(Deamidated)	3087.36	30	727528607	LOC104722956	dof zinc finger protein DOF4.3-like	X
TSAAAGqRGLHqGSQQAGTSSSGNQGSETSSSAGVSNDNLSRHHARLQAAASAASMYG	Q7(Deamidated); Q12(Deamidated)	5659.61	58	727414025	LOC104780927	ERAD-associated E3 ubiquitin-protein ligase HRD1A isoform X1	X
ARQSSLYSLTFDELQNTLGEPGKDFGSMnMDELLKnIWTAEEAQ	N29(Deamidated); N36(Deamidated)	4979.28	44	727438353	LOC104777893	ABSCISIC ACID-INSENSITIVE 5-like protein 4	X
DGNGALHDREHnDNKATVLPPEEmQDmmDQFTSI	N12(Deamidated); M24(Oxidation); M27(Oxidation); M28(Oxidation)	3904.68	34	727621060	LOC104760181	coiled-coil domain-containing protein 97-like	X
VSGMNYYACLSMmSLLIVTPFAIAVEGPqMWTAGWqNAVSQI	M13(Oxidation); Q29(Deamidated); Q36(Deamidated)	4596.16	42	727432264	LOC104770334	glucose-6-phosphate/phosphate translocator 2, chloroplastic-like	X
RISWHDAGTYDAESKTGGPNGSIRnEqEYSH	N25(Deamidated); Q27(Deamidated)	3464.51	31	727636286	LOC104766975	L-ascorbate peroxidase 3, peroxisomal-like	X
mPHAGVnEGSPmAYESKLLPnGKLYVRVD	M1(Oxidation); N7(Deamidated); M12(Oxidation); N21(Deamidated)	3206.52	29	727530260	LOC104723454	putative 57 kDa heat shock protein	X
EFFFNNVDSIQAMRMNYYPPCPqPDQVIGLTPHSDSVG	Q23(Deamidated)	4314.99	38	727433656	LOC104775804	protein SRG1	X
GGGRGGGGGSGNGGGYG		1280.52	17	727524983	LOC104721803	glycine-rich protein 5	X
EVERAKmILDFmKKnGCNPNVYNYSALM	M7(Oxidation); M12(Oxidation); N15(Deamidated)	3311.53	28	1109054035	LOC104735908	pentatricopeptide repeat-containing protein At5g18475-like	X
TTFmnCLCRnGqIDEALKLLGEMKA	M4(Oxidation); N5(Deamidated); N10(Deamidated); Q12(Deamidated)	2818.34	25	1109054035	LOC104735908	pentatricopeptide repeat-containing protein At5g18475-like	X
PPqMPLHGNGHGNNYDHHHHQQDPHHVSYNAII	Q3(Deamidated)	3799.73	33	727572757	LOC104735908	zinc-finger homeodomain protein 4-like	X
ALSFPGAPQAMLqSCLTFGAF	Q13(Deamidated)	2158.02	21	727538649	LOC104726097	mitochondrial import inner membrane translocase subunit TIM22-3	X
GVSSFTqLLSNLSGSPGSCLEIGnGEnDSWF	Q7(Deamidated); N24(Deamidated); N27(Deamidated)	3205.43	31	727516571	LOC104718592	palmitoyl-protein thioesterase 1-like	X
IMKMNNSmGSLDGYVSADMILSTCPNRRNVSIFIAMLAFMCIFMSFYI	M8(Oxidation)	5462.54	48	727567798	LOC104737748	probable receptor-like protein kinase At5g24010	X
ASTVEPAMPSSSSSGGLTCAISALAERqMVGETSNQIHnH	Q28(Deamidated); N39(Deamidated)	4057.82	40	727598179	LOC104751740	protein sip5	X
YIIKCHnCGHGIDLRGCPQSPmVIEDGVNKVRQQMVDNIDMWLSQC	N7(Deamidated); M22(Oxidation)	5260.45	46	727636768	LOC104767163	probable serine protease ED isoform X2	X
MPPYESHVERPIGAPVVPSSEPEFVGDTNVNFnSILESQSEDEnE	N33(Deamidated); N44(Deamidated)	4974.25	45	1109108546	LOC104779377	probable WRKY transcription factor 10	X
TTDEHCGQVVLGDWEQVPHDHEqSILRLIMGDSTDPSLELNSILqTSPTF	Q23(Deamidated); Q45(Deamidated)	5590.6	50	727487035	LOC104705274	scarecrow-like protein 6	X
HRSNSSLRLSRInSLPPmYPGCT	N13(Deamidated); M18(Oxidation)	2603.26	23	727462976	LOC104789210	putative F-box/kelch-repeat protein At2g29800	X
QDmPSSFSGYGPYITQSKVnTALECEmLQHQMSLPPLRVEnSQ	M3(Oxidation); N20(Deamidated); M27(Oxidation); N41(Deamidated)	4875.25	43	727642607	LOC104770019	NAC domain-containing protein 86-like	X
qQPYYPPPMQPPPPmNSGYmPTNIPKSEn	Q1(Deamidated); M15(Oxidation); M20(Oxidation); N29(Deamidated)	3334.47	29	727453904	LOC104785317	WAS protein family homolog DDB_G0292878-like	X
KPEnVDRDSPVmVPVADSFNRCEEDHVMV	N4(Deamidated); M12(Oxidation)	3331.49	29	727452081	LOC104784507	zinc finger protein CONSTANS-LIKE 13	X
DPKKVSLGLqKAmDFFFWIETHFGFDHNEVTCRDMAC	Q10(Deamidated); M13(Oxidation)	4380.04	37	727597909	LOC104751637	pentatricopeptide repeat-containing protein At1g77405	X
FSSPDAADTIPLVRAYADGTqTFFNAFVEA	Q21(Deamidated)	3222.53	30	727500799	LOC104711415	peroxidase 34-like	X
YNPWEqNGIHNGQMmHQPFFASNGVGAPLPIQmANQNHQTFGFQHQ	Q6(Deamidated); M15(Oxidation); M33(Oxidation)	5281.36	46	727531852	LOC104723969	putative clathrin assembly protein At5g35200	X
PSFQGSFKQGQETPALRqGqAqGSQMPSFPS	Q18(Deamidated); Q20(Deamidated); Q22(Deamidated)	3311.52	31	727647923	LOC104771657	multiple organellar RNA editing factor 4, mitochondrial-like	X
GQGGqLLSPYqGSYNqGQGTPLPGQGQE	Q5(Deamidated); Q11(Deamidated); Q16(Deamidated)	2849.3	28	727647923	LOC104771657	multiple organellar RNA editing factor 4, mitochondrial-like
HEPYLSVSMVHCDGLMLCmCHDSSFRHIRGA	M19(Oxidation)	3547.58	31	727427961	LOC104747925	putative F-box only protein 15	X
ECTAEEAYKWTKGRAIFASGSPFDPVEYnGKTFTPGQAnNCYIFPGL	N29(Deamidated); N39(Deamidated)	5177.35	47	727565153	LOC104736612	NADP-dependent malic enzyme 3	X
NGFSEDNILGSGGFGVVYSGKLq	Q23(Deamidated)	2346.12	23	1109068139	LOC109129105	receptor-like kinase TMK4	X
SLVEKLCGEnKADRAmDIVEELWKKGqTPCLIACTT	N10(Deamidated); M16(Oxidation); Q27(Deamidated)	4010.93	36	727447136	LOC104782041	pentatricopeptide repeat-containing protein At2g36240-like	X
GMMNSHHDqqHqEDSESVVEDED	Q9(Deamidated); Q10(Deamidated); Q12(Deamidated)	2686	23	727413283	LOC104777861	E3 ubiquitin-protein ligase RING1-like	X
DAGSGGAAqSGGAAKVEEKKEES	Q9(Deamidated)	2164.01	23	727583741	LOC104745326	60S acidic ribosomal protein P0-3	X
LVGSASQQLQHLnINNNPImAMN	N13(Deamidated); M20(Oxidation)	2524.21	23	727544428	LOC104728132	agamous-like MADS-box protein AGL92	X
WVCDVAEELqIPSAILWVqSCACLAAYYYYHHq	Q10(Deamidated); Q19(Deamidated); Q33(Deamidated)	3875.72	33	727517193	LOC104718856	UDP-glycosyltransferase 84A4-like	X
TRESPLTqGSENNmGDSVmNADESV	Q8(Deamidated); M14(Oxidation); M19(Oxidation)	2701.15	25	727450232	LOC104783311	DUF724 domain-containing protein 6-like isoform X2	X
LLTQHHQPYNMYTNSSLSmInRSSSDGTF	M19(Oxidation); N21(Deamidated)	3346.52	29	727422285	LOC104723937	probable WRKY transcription factor 48	X
DKNSVDDDLTVnVQGFQNNTDEEQTL	N12(Deamidated)	2939.29	26	727463082	LOC104789281	agamous-like MADS-box protein AGL97	X
LGGGGGGGSGGGGVGGGGGGRF		1590.73	22	727624484	LOC104761671	KH domain-containing protein At5g56140-like	X
TPHSEASGGmQVDVEVQPESDLSPERFTYISSNQEETTPQESVIDR	M10(Oxidation)	5122.31	46	727522044	LOC104720898	MICOS complex subunit MIC60	X
SEPILqRDGLDLEHIEDGGVVTGEHqAVEDGDHQGFDHR	Q6(Deamidated); Q26(Deamidated)	4308.99	39	727563373	LOC104735834	cation/calcium exchanger 2-like	X
DPTHFSSnPTRYSDPVHCFnRRASSSS	N8(Deamidated); N20(Deamidated)	3054.31	27	727498254	LOC104710337	transcription factor AIG1	X
nGGGGSGGGGGGGGGGGVHLMNFAAP	N1(Deamidated)	2056.9	26	727595988	LOC104750818	transcription factor TCP15	X
AARDACTQHLIGAAPVCY		1859.9	18	1109041851	LOC104722542	separase-like	X
SDQIRLNFLPqMSDYEAqqHLKMKSDYHQQALGYLPENTNKEMMGLNP	Q11(Deamidated); Q18(Deamidated); Q19(Deamidated)	5654.58	48	727588840	LOC104747487	transcription factor ABORTED MICROSPORES	X
QGPPAQPSqGAPSQP	Q9(Deamidated)	1447.69	15	727590923	LOC104748574	RNA polymerase II degradation factor 1-like	X
QGAPSqPTqPAQPSQP	Q6(Deamidated); Q9(Deamidated)	1620.74	16	727590923	LOC104748574	RNA polymerase II degradation factor 1-like	X
SSIPAVYqNTTSVNGTNqqAHIAGQSIMGTFN	Q8(Deamidated); Q18(Deamidated); Q19(Deamidated)	3339.52	32	727623194	LOC104761114	ankyrin repeat-containing protein At2g01680-like	X
MQSRAVTGRPSSSGSqmqNSRPPSAGSqMQQRAASSGSQR	Q16(Deamidated); M17(Oxidation); Q18(Deamidated); Q28(Deamidated)	4182.94	40	727506182	LOC104713715	protein SPT2 homolog	X
SESEEEIRASDDVLAHDEDDDE		2505	22	727425466	LOC104737174	B3 domain-containing protein At5g60130-like	X
VRNGAnPmFEPIAGHHLFDGDGmVHDVKITnGSASYACR	N6(Deamidated); M8(Oxidation); M23(Oxidation); N31(Deamidated)	4217.94	39	727516353	LOC104718488	9-cis-epoxycarotenoid dioxygenase NCED2, chloroplastic-like	X
AKNGPAGGRGGGRGGGNGRGRGGGYn	N26(Deamidated)	2315.1	26	727516553	LOC104718584	plasminogen activator inhibitor 1 RNA-binding protein-like	X
LETSAPETEAqTEAAETqGGqEQGQEREGGEAQT	Q11(Deamidated); Q18(Deamidated); Q21(Deamidated)	3550.5	34	727585701	LOC104746162	RNA exonuclease 1 homolog	X
PSLFGQTTPSLGAMPSQFAGTTGSGASFNSmTK	M31(Oxidation)	3279.55	33	727522539	LOC104721072	nuclear pore complex protein NUP58-like	X
PNDAVSRIDCTAHSIEYDVAMnTVRPLTVQSNTWCS	N22(Deamidated)	3994.85	36	727434349	LOC104776106	aldehyde oxidase GLOX	X
GTLPSDYFSKWTAmSSLETN	M14(Oxidation)	2251.01	20	1109067704	LOC109129060	receptor-like protein 12	X
QIPNVEEDIDPMGSNHHQ		2059.93	18	727534809	LOC104724869	MADS-box transcription factor PHERES 2-like	X
LRGYANSGnLIRMEEMYQAVQRHVDRn	N9(Deamidated); N27(Deamidated)	3222.53	27	727474630	LOC104699507	pentatricopeptide repeat-containing protein At2g48000-like	X
WVGRSSMEMQLQVIqSqDANESSESVALEA	Q15(Deamidated); Q17(Deamidated)	3311.53	30	727456764	LOC104786566	acyl-coenzyme A thioesterase 9, mitochondrial	X
YACmIDLFGRSGDFVKVEELLnqMEVEP	M4(Oxidation); N22(Deamidated); Q23(Deamidated)	3250.52	28	1109075479	LOC104753210	putative pentatricopeptide repeat-containing protein At1g68930	X
GGGGGLGGGGGLGGGAGHGGG		1422.66	21	727428161	LOC104749509	glycine-rich cell wall structural protein 1-like	X
YQQMSQAQVQAQAQAQGRVLH		2370.15	21	727465049	LOC104790347	transcription factor TCP20-like	X
AVPDLCVICLEQEYNAVCGHM		2307.04	21	1109160663	LOC104714744	E3 ubiquitin-protein ligase SP1 isoform X2	X
TKLLENmFDDSGGGRYDHEHEVVmDDnLDDVWMKMQKNRS	M7(Oxidation); M24(Oxidation); N27(Deamidated)	4788.14	40	727488232	LOC104705771	WPP domain-associated protein-like	X
DNKHSEEEGSLQKNTVmEQEKAAEEHEIISSGDHNEFPANPDAKVVE	M17(Oxidation)	5262.35	47	727636497	LOC104767044	AT-rich interactive domain-containing protein 3-like	X
PAQVSAPAGLVPEPP		1429.76	15	727467984	LOC104791653	40S ribosomal protein S3-2-like	X
LnYEHnDGFYTSGVHFSGAIHWVFTE	N2(Deamidated); N6(Deamidated)	3029.35	26	727582535	LOC104744787	F-box/kelch-repeat protein At3g06240-like	X
EAAVADEnGGLKVEESGEQTPSWLSm	N8(Deamidated); M26(Oxidation)	2751.22	26	727528466	LOC104722906	telomerase Cajal body protein 1-like	X
EDAVTSmDHDHTGQIIFCGDGqGTVYSVS	M7(Oxidation); Q22(Deamidated)	3086.3	29	727416771	LOC104792318	WD repeat-containing protein 13-like	X
SESSQLVLSSSVqSSSVSRSSSSSq	Q13(Deamidated); Q25(Deamidated)	2519.18	25	727461623	LOC104788533	ras guanine nucleotide exchange factor B-like	X
GIAqNITSALGKMnY	Q4(Deamidated); N14(Deamidated)	1582.77	15	727461623	LOC104788533	ras guanine nucleotide exchange factor B-like
STnSFSENRTHPAKHV	N3(Deamidated)	1812.86	16	727610345	LOC104757291	E3 ubiquitin-protein ligase rnf213-beta-like	X
PIGVTDKmKDGIRGFHEQDSE	M8(Oxidation)	2375.15	21	727456735	LOC104786549	probable 2-oxoacid dependent dioxygenase	X
DNAALSLqEEDNFLEAVSNMSRLRHPnIVPLAGYCTEHGqR	Q8(Deamidated); N27(Deamidated); Q40(Deamidated)	4598.18	41	727553123	LOC104731301	protein STRUBBELIG-RECEPTOR FAMILY 8-like	X
LPEFnNSYTYLPPVSGQAMmPVDERPMLYGSNPN	N5(Deamidated); M20(Oxidation)	3845.71	34	727504473	LOC104712991	ETHYLENE INSENSITIVE 3-like 3 protein	X
DAAnMKIEESLREWFPEDFNRNSSPVNSDY	N4(Deamidated)	3561.59	30	727539094	LOC104726240	putative transcription factor bHLH041 isoform X1	X
nnKPmDDFDSPGPGGGRGSSSPVSKGQGL	N1(Deamidated); N2(Deamidated); M5(Oxidation)	2863.25	29	727551462	LOC104730762	WPP domain-interacting protein 1-like	X
PTGGSSSGGGGGGEKRmRGR	M17(Oxidation)	1863.89	20	727476048	LOC104700081	AT-hook motif nuclear-localized protein 10-like	X
GnLPnIQSDQQYLSnQNIImNSFQDPNIS	N2(Deamidated); N5(Deamidated); N15(Deamidated); M20(Oxidation)	3311.52	29	727440423	LOC104778928	transcriptional regulator EFH1-like	X
LRSKDGDDGECKDFLqHLmKLKEqEADSE	Q16(Deamidated); M19(Oxidation); Q24(Deamidated)	3382.57	29	727420977	LOC104718275	flavonoid 3'-monooxygenase-like	X
TNNNnSDSFTYHDnHEVQDRATSG	N5(Deamidated); N14(Deamidated)	2725.12	24	727555818	LOC104732239	plant UBX domain-containing protein 16-like	X
NnQFSGEIPRCICELDNLEILVLSNNNFS	N2(Deamidated)	3296.55	29	1109029234	LOC104719069	receptor-like protein 12	X
SSLLGHTDEPTTTDNLGCFGST		2252.98	22	727600241	LOC104752592	transcription factor MYB104-like	X
LGGPSmKNmSGGnmSGSGISLNSDPF	M6(Oxidation); M9(Oxidation); N13(Deamidated); M14(Oxidation)	2591.1	26	727414182	LOC104781615	protein SPT2 homolog	X
QPQIMSENIPQQSmRQEVSNHPTGQQLqqADQNAYLNAFKmQNG	M14(Oxidation); Q28(Deamidated); Q29(Deamidated); M41(Oxidation)	5061.31	44	727518332	LOC104719333	auxin response factor 8	X
mAmQSQMQLPqFPVMNRSAPQNH	M1(Oxidation); M3(Oxidation); Q11(Deamidated)	2704.21	23	727446624	LOC104781817	transcription factor PIF5 isoform X2	X
KTFLEqVEILSERYRPDIAEDREDFDNRPYDPED	Q6(Deamidated)	4200.93	34	727556889	LOC104732697	RNA polymerase I termination factor-like	X
HnVYLDAVTPGTKDAmEGVSEAMPRGFNEEQVEDLAMNNEFIEDAQAPQTPG	N2(Deamidated); M16(Oxidation)	5679.59	52	727488572	LOC104705916	sister chromatid cohesion 1 protein 4-like	X
WGGEGGGGGGEWGGEGGRGGGGGGR		2116.9	25	2572199417	ND	Vicillin	X
PNNqIILSHLKGTFPPSRCSLPYGnC	Q4(Deamidated); N25(Deamidated)	2858.39	26	727508166	LOC104714512	beta-glucosidase 45-like	X
KNFTCnnKIIGARDYmSK	N6(Deamidated); N7(Deamidated); M16(Oxidation)	2121	18	727625392	LOC104762028	subtilisin-like protease SBT4.4	X
PGFVSTEFAYGSGHVNPIA		1949.93	19	727625392	LOC104762028	subtilisin-like protease SBT4.4
nGCGDGGGVTAAATNMQEPSIETDK	N1(Deamidated)	2424.05	25	727470599	LOC104792737	patatin-like protein 6	X
EFCGGTDTKRVIKPTEDKRFEEmTnTVGMIEHYMnInHWVC	M23(Oxidation); N25(Deamidated); N35(Deamidated); N37(Deamidated)	4878.19	41	1109068111	LOC104746755	eukaryotic translation initiation factor 3 subunit C	X
SKLAAQLSETEKMSQYDSPEASAEVYYDSIqSqPPAAK	Q31(Deamidated); Q33(Deamidated)	4149.91	38	727434343	LOC104776103	protein IQ-DOMAIN 32	X
GLTGSLTAAnEYTCSSTDIHFTRANFP	N10(Deamidated)	2875.34	27	727597513	LOC104751486	beta-glucosidase 20	X
AAAALSPFNSIDSNKLVAH		1925.99	19	727446696	LOC104781851	pyruvate dehydrogenase E1 component subunit beta-3, chloroplastic	X
WGGEGGEWGGEGGAGGGEGGGGR		1989.81	23	2572199419	ND	Vicillin	X
WGGEGGAGGGEGGGGR		1317.56	16	2572199419	ND	Vicillin	X
KTSSIICSSSCTSTSSSTTqENLP	Q20(Deamidated)	2450.1	24	727438732	LOC104778053	phospholipase A1-Igamma3, chloroplastic-like	X
ENEYNNNCGVTNnPSVVSVRGLHV	N13(Deamidated)	2616.21	24	727427821	LOC104746872	BTB/POZ domain-containing protein At4g01160-like	X
PMVMPQYHPGIGFPPHPSSGYFPPYGIMPTMM		3561.6	32	727599286	LOC104752231	protein EARLY FLOWERING 3-like	X
STAFEGnTLCGKPLNLCAGDSAPEPGPG	N7(Deamidated)	2704.21	28	727581652	LOC104744371	probable inactive receptor kinase At3g02880	X
DIRDGSSSQTGALQQEmSAMKDSASSVKVqWNAHMSQAESHHLDNIS	M17(Oxidation); Q30(Deamidated)	5116.3	47	727477346	LOC104700662	kinesin-like protein KIN-5A	X
DIRDGSSSqTGALQQEmSAMKDSASSVKVQWNAHMSQAESHHLDnIS	Q9(Deamidated); M17(Oxidation); N45(Deamidated)	5117.31	47	727477346	LOC104700662	kinesin-like protein KIN-5A	X
QLAEDIGATPVWVFNNGISHNDQVETqSVm	Q27(Deamidated); M30(Oxidation)	3316.53	30	727646133	LOC104771099	alpha-L-arabinofuranosidase 2-like	X
AIGVAICDDVDNLLYEmKE	M17(Oxidation)	2126.99	19	727533235	LOC10472438	probable E3 ubiquitin-protein ligase rbrA	X
nKHLKDLGETDHYCPTCRAKFnFELSDSENQNSKSKVSKGDGQMV	N1(Deamidated); N22(Deamidated)	5087.31	45	727513927	LOC104717433	histone-lysine N-methyltransferase ATX4	X
IGGFGCSFTQTIFNAINVMAGVG		2304.11	23	727453798	LOC104785269	vacuolar amino acid transporter 1-like	X
QRWmLHKGYSVPLDmRnnSADGLETNPVIGNQTFATELWGDVYCNFR	M4(Oxidation); M15(Oxidation); N17(Deamidated); N18(Deamidated)	5477.54	47	727439254	LOC104778276	ABC transporter G family member 24-like	X
VEDqRILESSEVHNTTnDGDHGGEGLDE	Q4(Deamidated); N17(Deamidated)	3054.31	28	1109156270	LOC104708891	dentin sialophosphoprotein-like	X
LTVQASPENmPSTNNTGqIRVA	M10(Oxidation); Q18(Deamidated)	2345.14	22	727633570	LOC104765784	putative leucine-rich repeat receptor-like serine/threonine-protein kinase At2g14440	X
KEEGVRKEETEEEDDDDDGNETEEVKK		3181.39	27	1109088971	LOC104761131	protein DYAD-like	X
LqGqVPGCLCGLITVRLSHNSFnSFGKPSSSS	Q2(Deamidated); Q4(Deamidated); N23(Deamidated)	3323.58	32	727630035	LOC104764191	receptor like protein 30-like	X
MSFDQMSDVPVqVPVK	Q12(Deamidated)	1807.87	16	727412497	LOC104762958	zinc finger protein ZAT5-like	X
EGGVVADNSGSTVLDH		1556.71	16	727558281	LOC104733438	cationic amino acid transporter 1-like	X
mESKTmTEKSKWEEQKKNEDEDmAKLLKEnDQFNLEISSLR	M1(Oxidation); M6(Oxidation); M23(Oxidation); N30(Deamidated)	5009.38	41	727480697	LOC104702086	kinesin-like protein KIN-14G	X
EDTCCIKKIGKLPnq	N14(Deamidated); Q15(Deamidated)	1691.82	15	1109105355	LOC104771543	putative F-box protein At3g19560	X
NGWnHREELPNRYNQQSSDSEAIQDDIRWP	N4(Deamidated)	3655.67	30	727573257	LOC104740344	protein PAT1 homolog 1-like	X
TATPYAGSqIqPIGPHSTMRPS	Q9(Deamidated); Q11(Deamidated)	2299.11	22	727473406	LOC104698698	splicing factor 1-like, partial	X
DQGHDGYGEETCGMVQGSqM	Q19(Deamidated)	2129.8	20	1109043087	LOC104721330	BEL1-like homeodomain protein 6	X
VKmRmLMqDKQLEAKEEnSAGSR	M3(Oxidation); M5(Oxidation); Q8(Deamidated); N18(Deamidated)	2713.31	23	727493660	LOC104708077	BTB/POZ domain-containing protein DOT3-like	X
QMIDIGnPINIDQKY	N7(Deamidated)	1762.86	15	1109115452	LOC104784314	exopolygalacturonase-like	X
qTLPDIqADANH	Q1(Deamidated); Q7(Deamidated)	1324.59	12	727510424	LOC104715804	putative F-box protein At1g70390	X
SPVTSPnGTTPSNRTSIVKSSmPSCSSKDSP	N7(Deamidated); M22(Oxidation)	3153.47	31	727538582	LOC104726076	DNA topoisomerase 1 alpha isoform X2	X
nPVGGILGSQnPGFVQNSMLPGG	N1(Deamidated); N11(Deamidated)	2242.06	23	1109025921	LOC104781161	VHS domain-containing protein At3g16270-like	X
GAGVDISnGRIDSSLDHVVEnSDKATSnGSNLAAE	N8(Deamidated); N21(Deamidated); N28(Deamidated)	3502.57	35	1109069748	LOC104745994	translocase of chloroplast 120, chloroplastic-like	X
LAGHAEPVPRPPPVPPQLEE		2130.12	20	1109086438	LOC104755904	factor of DNA methylation 1-like	X
AKNALEnYAYnMRnTFQDE	N7(Deamidated); N11(Deamidated); N14(Deamidated)	2295	19	727648958	LOC104772094	probable mediator of RNA polymerase II transcription subunit 37c	X
SPLTnSPSLHASSAKLSqESSLVCR	N5(Deamidated); Q18(Deamidated)	2601.29	25	727482633	LOC104702954	U-box domain-containing protein 52-like	X
GLAGqLHMnSnKWKWFSSGDEVLHSGEGPI	Q5(Deamidated); N9(Deamidated); N11(Deamidated)	3284.53	30	727605090	LOC104754999	vacuolar protein sorting-associated protein 41 homolog	X
NADSTHVGTAAAIIAPEKGSGCGGGC		2344.06	26	727506164	LOC104713709	glycine-rich domain-containing protein 1	X
LCqHSDAEIWEVLGKCqLREVVQEKENGLDSLVVEDGSnWSm	Q3(Deamidated); Q17(Deamidated); N39(Deamidated); M42(Oxidation)	4792.16	42	727460627	LOC104788149	ABC transporter C family member 10	X
DPSAEIYLYMHFAELqPQTGDDQR	Q16(Deamidated)	2825.28	24	727438836	LOC104778101	probable LRR receptor-like serine/threonine-protein kinase At1g51810	X
EADMIEKIASDVSnmLNSSTPSRDFDGLVGmRAHm	N14(Deamidated); M15(Oxidation); M31(Oxidation); M35(Oxidation)	3873.72	35	727499647	LOC104710927	probable disease resistance protein RPP1	X
LGKREKLPDNmPATnGnTVSDS	M11(Oxidation); N15(Deamidated); N17(Deamidated)	2362.12	22	727522936	LOC104721196	phospholipase D delta	X
RESFGRWMNSFIGESnDLLENP	N16(Deamidated)	2599.18	22	727414216	LOC104781776	calmodulin-binding transcription activator 6-like	X
NPQDINEVTTDATNQSEREQADDLVEEEK		3317.51	29	727622281	LOC104760721	kinesin-like protein KIN-7J	X
nPmEELTPRTSSQEAnPFKDAAAEnKEKAK	N1(Deamidated); M3(Oxidation); N16(Deamidated); N25(Deamidated)	3350.59	30	1109067697	LOC104748099	kinesin-like protein KIN-7O	X
SNINDAGGERRCSSSRQmPENIIQ	M18(Oxidation)	2678.26	24	1109080399	LOC104753968	glutamate receptor 2.3-like	X
KITEVAmACASQSSANRPTmS	M7(Oxidation); M20(Oxidation)	2215.01	21	1109068485	LOC104748919	putative leucine-rich repeat receptor-like protein kinase At2g19210	X
SYSLFWGFqQISTLAGNQVPSYSLGE	Q9(Deamidated)	2880.4	26	1109067996	LOC104746120	probable cyclic nucleotide-gated ion channel 20, chloroplastic	X
SEVESGIATIKqCLGEmPFY	Q12(Deamidated); M17(Oxidation)	2219.01	20	727624760	LOC104761784	coatomer subunit beta-1	X
PTGRGGGKGEGSGGGKGEGSGGGKGEGSS		2405.11	29	727495096	LOC104708689	protein RNA-directed DNA methylation 3-like	X
RQGYVAGSPESSGFHLG		1748.84	17	727560928	LOC104734746	protein MEI2-like 4	X
GLqNmGGGDPLRqQF	Q3(Deamidated); M5(Oxidation); Q13(Deamidated)	1635.74	15	727532192	LOC104724069	auxin response factor 8 isoform X1	X
QDEPAASQRFPRnF	N13(Deamidated)	1663.78	14	727639621	LOC104768763	nuclear pore complex protein NUP88	X
LVEIEIDDVQnPGVEHESTANGIDETG	N11(Deamidated)	2881.3	27	727595317	LOC104750549	DNA polymerase zeta catalytic subunit	X
LSLCDnFPqGPGTVVEVVSLVLQRICEDLEA	N6(Deamidated); Q9(Deamidated)	3345.63	31	1109046314	LOC104730197	small subunit processome component 20 homolog	X
DmSVTINSLLSDPIYEVVAEP	M2(Oxidation)	2308.11	21	727442540	LOC104780012	protein RST1	X
MLnLFSQILAIMEPRDLmDMFSLCMPELFESMInnSQLVQ	N3(Deamidated); M18(Oxidation); N34(Deamidated); N35(Deamidated)	4711.18	40	1109068432	LOC104748833	transformation/transcription domain-associated protein-like	X
IGnQQPQFPVATDNTQFPVGSQ	N3(Deamidated)	2374.12	22	1109155830	LOC104708662	transcriptional activator DEMETER-like isoform X1	X
VCHSLGGGTGSGmGTLLISKIREEYPDRmMTT	M13(Oxidation); M29(Oxidation)	3429.65	32	803378245	ChTUB12	beta-tubulin, partial
VAAAAPAAGGGAAAAAPAAEEKKKEEPAEESD		2935.43	32	727429548	LOC104759430	60S acidic ribosomal protein P1-3
GGADCGPIQQGGPCNDPTDVqKMASFVFNN	Q21(Deamidated)	3068.29	30	727474132	LOC104699195	PLASMODESMATA CALLOSE-BINDING PROTEIN 5, partial
GGQKGGGGQGGGGQGGQTGGGGqGGqKGGGGQG	Q23(Deamidated); Q26(Deamidated)	2586.1	33	1109067538	LOC104747204	glycine-rich cell wall structural protein 1-like isoform X2
GGRGGQGGGSGHGGHQGGGSGQGGY		2082.88	25	1109067538	LOC104747204	glycine-rich cell wall structural protein 1-like isoform X2
GGGQGGQKGGGGGqGGHK	Q14(Deamidated)	1481.68	18	1109067538	LOC104747204	glycine-rich cell wall structural protein 1-like isoform X2
CAVCNAVTAVPPPGTEMAQLVCAGCHTLLMYIRGATSVQCSCCHTVNLA		5007.26	49	727436971	LOC104777286	protein LOL1-like
ICNLRRPPGEEIEAENLNTESTELTnFARnECISGSGQ	N26(Deamidated); N30(Deamidated)	4193.91	38	1109022463	LOC104774569	nuclear poly(A) polymerase 4-like, partial
GNRFFEDENFIRqHTGPGFISMEGRGPGSSGSLFLIGm	Q13(Deamidated); M38(Oxidation)	4161.91	38	727418715	LOC104706159	peptidyl-prolyl cis-trans isomerase-like
NEVAESRVHGMASGGSGGGNGGGGGGGNGGGGGGVSG		2971.27	37	1109026430	LOC104785900	heterogeneous nuclear ribonucleoprotein H3-like isoform X2
SRRDLTAMLEILDKLGYKDDEGVTNELSFQMWTDQMqE	Q37(Deamidated)	4507.13	38	1109055011	LOC104738562	probable serine/threonine-protein kinase At5g41260
ITGGGQPSGACCAKLT		1463.7	16	727459511	LOC104787682	non-specific lipid-transfer protein 2
RLGNDISqKLqFSSSSSNDGI	Q8(Deamidated); Q11(Deamidated)	2255.09	21	727652682	LOC104774121	zinc finger AN1 and C2H2 domain-containing stress-associated protein 11-like
NTNPPSSVALPTPENPLENm	M20(Oxidation)	2138	20	727476669	LOC104700343	CDT1-like protein a, chloroplastic
PSSNISDnGSSSNGSSGVTLADVSSNPAASLY	N8(Deamidated)	3043.38	32	727629385	LOC104763923	heat stress transcription factor A-1e-like
QIVRYQSSmNDAAnTmLQQIQQMSNSPSHESLSSNHGSF	M9(Oxidation); N14(Deamidated); M16(Oxidation)	4385.94	39	727629385	LOC104763923	heat stress transcription factor A-1e-like
GGGGGGnGGGGGGGnGGGGGVSGASPPRSRHVQRA	N7(Deamidated); N15(Deamidated)	2861.31	35	1109066365	LOC104746504	heterogeneous nuclear ribonucleoprotein H3-like isoform X3
FGLRGLFSLILGDENAIDDTQRmmqmGGFGFDASKS	M23(Oxidation); M24(Oxidation); Q25(Deamidated); M26(Oxidation)	3973.84	36	727492405	LOC104707558	ER membrane protein complex subunit 3-like
NMLPAFNNAAqAWNHEFFWESIQPGGGGKP	Q11(Deamidated)	3316.53	30	727508956	LOC104714847	superoxide dismutase
AQGRGLMGKVIPGCAETFQDSSVFQPRQGRQFEGQGEEGqSqRFHDMHQ	Q40(Deamidated); Q42(Deamidated)	5478.53	49	2572199340	ND	Cruciferin
AGNnPqGQVWLHGR	N4(Deamidated); Q6(Deamidated)	1535.72	14	2572199340	ND	Cruciferin
SDVDNMSEYMSDTGSVRSMPqFDnRDDF	Q21(Deamidated); N24(Deamidated)	3247.27	28	727589679	LOC104747820	CRIB domain-containing protein RIC6-like
QPLGNLYFnPGS	N9(Deamidated)	1307.62	12	727494550	LOC104708449	F-box protein At5g06550-like
NMQKHLTTVCnDTDTVFVVGAMAHGKIDCDYIDDFVS	N11(Deamidated)	4103.82	37	1109121134	LOC104791988	ribosomal RNA small subunit methyltransferase NEP1
ALCmKGAIYYCAWTDTYTCVLVRFDVRSEGFDMMq	M4(Oxidation); Q35(Deamidated)	4103.83	35	1109023530	LOC104708466	F-box only protein 8-like
DALSqGmEALqQSLLETLSSASmGPNSSANVADYMGHMAMPMGKLGTLENFL	Q5(Deamidated); M7(Oxidation); Q11(Deamidated); M23(Oxidation)	5478.53	52	727595677	LOC104750682	transcription factor PERIANTHIA isoform X2
EVVGPGGPPDGH		1117.53	12	1305085619	ND	hypothetical protein CRG98_050454
HGQGYSGAGNTSYGQPGqGYSGPGqEqNQR	Q18(Deamidated); Q25(Deamidated); Q27(Deamidated)	3070.31	30	727528860	LOC104723031	multiple organellar RNA editing factor 1, mitochondrial-like isoform X2
PPKKTKKAKKSKPGNqSDDEDDDD	Q16(Deamidated)	2672.28	24	727529280	LOC104723147	protein PAM68, chloroplastic-like
NVPVSSLRSGPKSGLFFGqLFASSSSSSSSSSSSSSSSSSYSS	Q19(Deamidated)	4212.92	43	727584207	LOC104745521	serine/arginine repetitive matrix protein 2-like
VPSQPIGYGFqPqFIPGmRPGSGP	Q11(Deamidated); Q13(Deamidated); M18(Oxidation)	2532.22	24	727580182	LOC104743468	polyadenylate-binding protein 3-like, partial
GGGAGGGLGGGAGGGLGGGHGGGL		1663.78	24	727416794	LOC104792414	glycine-rich cell wall structural protein-like isoform X2
GGLGGGHGGGLGGGAGGGLGGGH		1672.8	23	727416794	LOC104792414	glycine-rich cell wall structural protein-like isoform X2
SGLPEFSHLGWGHWFTLRDLqmATNqFSRDNIIGDGG	Q21(Deamidated); M22(Oxidation); Q26(Deamidated)	4177.92	37	727563583	LOC104735912	probable receptor-like protein kinase At5g18500
GNLEqWLRGDNQNH	Q5(Deamidated)	1681.76	14	727563583	LOC104735912	probable receptor-like protein kinase At5g18500
TSqHqHDGNRTRKKSETLPELPCPDECKC	Q3(Deamidated); Q5(Deamidated)	3339.53	29	727420932	LOC104718066	protein STAY-GREEN 2, chloroplastic-like
qPQQGFSSPGPYLGSGGPPPVYmGGSPYGS	Q1(Deamidated); M23(Oxidation)	2970.35	30	727459655	LOC104787736	ranBP2-type zinc finger protein At1g67325 isoform X2
DEHPAKASRTAGEGQQSSPIVmESLERKnYSPPSPP	M22(Oxidation); N29(Deamidated)	3894.83	36	727437288	LOC104777411	IST1 homolog isoform X3
TPGATPVnAPDAPKSASYE	N8(Deamidated)	1873.87	19	727437288	LOC104777411	IST1 homolog isoform X3
PRKYAPDGQVSLGLSPmPCVSNNKSKDSSPMSDDPNAP	M17(Oxidation)	4002.84	38	727601240	LOC104753019	AT-hook motif nuclear-localized protein 5-like isoform X2
DLVNALSGmNLSGGGGLDERDqAEqDVEKVRNYmFGLQGGHNDVNQHVFP	M9(Oxidation); Q22(Deamidated); Q25(Deamidated); M34(Oxidation)	5461.55	50	1109145314	LOC104704401	pumilio homolog 2-like
IqRVLEHCHEPDTqSKVmDEImATVSMLAQDQYG	Q2(Deamidated); Q14(Deamidated); M18(Oxidation); M22(Oxidation)	3936.81	34	1109145314	LOC104704401	pumilio homolog 2-like
VTINEFIEQMDAEELAADLVLGGDEGDECTYPKGYMKRQAIF		4709.18	42	727515031	LOC104717906	putative E3 ubiquitin-protein ligase UBR7
TEPPTQPQNQQQQQmVSLSFSSqM	M15(Oxidation); Q23(Deamidated)	2766.25	24	727445041	LOC104781145	histone-lysine N-methyltransferase, H3 lysine-79 specific-like isoform X2
SRVELKSCLNSNKnSEFCGPLTSFDWNE	N14(Deamidated)	3205.43	28	1109063725	LOC104739948	WD repeat-containing protein LWD1-like isoform X2
NQADNLIEVGKGPECTAIGDPRYSM		2678.26	25	727571417	LOC104739558	glucuronoxylan 4-O-methyltransferase 1-like
AGNRTASGSHqGQSPSP	Q11(Deamidated)	1639.76	17	1109058635	LOC104743424	RING-H2 finger protein ATL80-like, partial
GHAGDEGGSSKKGGNnHAGESnQGGK	N16(Deamidated); N22(Deamidated)	2439.07	26	727561248	LOC104734881	transcription factor DIVARICATA-like
mPnPPVPmPQQPGQNPNAGNPQQYHAAG	M1(Oxidation); N3(Deamidated); M8(Oxidation)	2970.35	28	727537870	LOC104725834	polypyrimidine tract-binding protein homolog 2 isoform X3
GGRGGGGQGGGWKGGGGQGGG		1657.75	21	727544534	LOC104728191	glycine-rich cell wall structural protein 1-like
NnnTKTMMMCRFCGVREVCmLLLPCKHm	N2(Deamidated); N3(Deamidated); M20(Oxidation); M28(Oxidation)	3337.47	28	727612009	LOC104758003	probable BOI-related E3 ubiquitin-protein ligase 2
LGTECCERLAYYGmSTnLVnYLEKQMnMENVTASTSVSNWSGTCYATP	M14(Oxidation); N17(Deamidated); N20(Deamidated); N27(Deamidated)	5349.29	48	727495779	LOC104708962	protein NRT1/ PTR FAMILY 8.2
qTHPVVDGLYFCIVTmCTIGYGDITPnSVVTKLFSI	Q1(Deamidated); M16(Oxidation); N27(Deamidated)	3949.92	36	727516390	LOC104718510	two-pore potassium channel 3
HGDTCWnEmIRALnFADNQVMRVYGYVHSDLSKTS	N7(Deamidated); M9(Oxidation); N14(Deamidated)	4075.83	35	727511485	LOC104716352	glycosyltransferase 6
ELPnGEELAqALYS	N4(Deamidated); Q10(Deamidated)	1535.72	14	727500405	LOC104711251	AT-rich interactive domain-containing protein 4-like
EGGRVVSGSCNFRYEIYPFLD		2408.12	21	727446445	LOC104781749	putative cysteine-rich repeat secretory protein 61
nDVTGDYTqVLAPEPLQMVPASAVYDG	N1(Deamidated); Q9(Deamidated)	2852.3	27	727411055	LOC104703287	probable WRKY transcription factor 39
ARNPGAnKAVPSSSFSSASATnnSGYDAAGLAEFYGNGA	N7(Deamidated); N22(Deamidated); N23(Deamidated)	3781.7	39	727411927	LOC104739252	heterogeneous nuclear ribonucleoprotein 1-like isoform X2
ARNPGANKAVPSSSFSSASATnnSGYDAAGLAEFYGNGA	N22(Deamidated); N23(Deamidated)	3780.7	39	727411927	LOC104739252	heterogeneous nuclear ribonucleoprotein 1-like isoform X2
RSLDFLSNGDPISLINPNSSSISMAAAAASES		3222.53	32	727432020	LOC104769302	ribose-phosphate pyrophosphokinase 3, chloroplastic
VYNAGqAKGMTFWAPNINIFRDPRWGRGqETPGEDPmmTGSYAVAYVRG	Q6(Deamidated); Q29(Deamidated); M37(Oxidation); M38(Oxidation)	5496.52	49	727505617	LOC104713479	probable beta-D-xylosidase 7 isoform X2
QIGSTKPDSPNFITQLAQDnWPSVMFAmAGGI	N20(Deamidated); M28(Oxidation)	3438.6	32	727441715	LOC104779674	ureide permease 2
MLKHGRAGVPmEVmGLMLGEFVD	M11(Oxidation); M14(Oxidation)	2549.25	23	727490200	LOC104706653	26S proteasome non-ATPase regulatory subunit 14 homolog
MLKHGRAGVPmEVMGLMLGEFVD	M11(Oxidation)	2533.26	23	727490200	LOC104706653	26S proteasome non-ATPase regulatory subunit 14 homolog
SAPGLGqYISGAILFEETLYqSTTEGKKm	Q7(Deamidated); Q21(Deamidated); M29(Oxidation)	3137.5	29	727511076	LOC104716174	fructose-bisphosphate aldolase 2, chloroplastic
SDGARTFSGSqEGGSDKTGLEK	Q11(Deamidated)	2215.01	22	727413843	LOC104780122	putative nuclear RNA export factor SDE5 isoform X3
FSTATAMYDAEFYVKVDDDVHVNLGmLV	M26(Oxidation)	3166.46	28	1109060279	LOC104741938	probable beta-1,3-galactosyltransferase 8 isoform X2
PQLEDNAVEAIANHCHELqEL	Q19(Deamidated)	2374.11	21	1109064101	LOC104743434	F-box protein SKP2A
PGQEQNQTFPQADQRNPDWNNNNPAGQP		3162.38	28	727553916	LOC104731528	multiple organellar RNA editing factor 1, mitochondrial isoform X2
ASVETTTGIYGPMVSPLPSEWPSH		2543.19	24	727498277	LOC104710349	myb family transcription factor EFM-like
HQVDVKMSnDDVLGDEIPPDQEEGYRQFFYKmLSLnIGGRGCSQF	N9(Deamidated); M32(Oxidation); N36(Deamidated)	5180.35	45	1109025088	LOC104710349	mRNA-capping enzyme
FLEnLADDIQISREEKAFRFWInSFD	N4(Deamidated); N23(Deamidated)	3205.52	26	1109088613	LOC104763224	fimbrin-2-like
EIKSQSGGKSVKnMMDSMGLGMFAGE	N13(Deamidated)	2720.27	26	727425706	LOC104738195	ATPase ASNA1 homolog 2-like
nALILMGEIGGnDY	N1(Deamidated); N12(Deamidated)	1481.68	14	1109085946	LOC104759481	GDSL esterase/lipase At1g28590-like
PDKNPGDPQAAKNFQSLGEAYQ		2375.14	22	727511132	LOC104716192	chaperone protein dnaJ 10
ASGALHCGINnGGCWRETRG		2375.14	20	1109144990	LOC104791543	vacuolar-sorting receptor 1-like
DAGDRSPTHYPQAEEGEDDDEVNNLFKMGKK		3492.57	31	727610986	LOC104757585	protein IWS1 homolog 2
STCFLTRTGYTGEDGFEISVPSEHA		2704.22	25	727432334	LOC104770626	aminomethyltransferase, mitochondrial
EPEGKLVMGYRKATNSTATQMFKGSNEPNLNmFSnnLnPGCGDINWS	M32(Oxidation); N35(Deamidated); N36(Deamidated); N38(Deamidated)	5181.36	47	727512959	LOC104716985	B3 domain-containing transcription repressor VAL2 isoform X2
qNALALIDmFSDNNNNSSPATAPTAPTGNPAPQSSPLnPQP	Q1(Deamidated); M9(Oxidation); N38(Deamidated)	4177.92	41	727548973	LOC104729993	TOM1-like protein 2 isoform X2
DNEGGGRRKEASnGSSGTKAEGFPPKMVAmHRVRWNmNKGSE	N13(Deamidated); M30(Oxidation); M37(Oxidation)	4593.17	42	727574033	LOC104740646	general transcription factor 3C polypeptide 2-like isoform X2
CPVSKEHSSEDnPPmRMSCGHVI	N12(Deamidated); M15(Oxidation)	2557.12	23	727598567	LOC104751907	protein RMD5 homolog A-like
QDSSQQGQRETSDISVSEHRSqPQNADKPA	Q22(Deamidated)	3311.53	30	1109137000	LOC104790101	probable WRKY transcription factor 3 isoform X2
PQAVLQQALQTGGGPNASDAHTFNGLPGPLYnCS	N32(Deamidated)	3424.62	34	1109147744	LOC104700596	laccase-2 isoform X5
EAERYLGRKRKREnEEGmNRGKESGQFG	N14(Deamidated); M18(Oxidation)	3328.6	28	727530355	LOC104723483	transcriptional adapter ADb-like isoform X4
VPASqFPPNGNSYESYHHQAALTDPnMPGQTPFSQASQHYSMVS	Q5(Deamidated); N26(Deamidated)	4807.15	44	727592574	LOC104749409	clathrin interactor EPSIN 3-like isoform X2
SEqnIGAAPPSYEEAVSESR	Q3(Deamidated); N4(Deamidated)	2122.95	20	727592574	LOC104749409	clathrin interactor EPSIN 3-like isoform X2
SKLNNNSnNNNDKALIR	N8(Deamidated)	1929.97	17	1174246017	ND	phosphatidylcholine diacylglycerol cholinephosphotransferase
NCSRMIEGGGVSSLVGALKNE		2121.04	21	727591415	LOC104748887	U-box domain-containing protein 17-like, partial
SRHTAELnFRICICLETGCQPKEAmPYCQ	N8(Deamidated); M25(Oxidation)	3358.54	29	727522560	LOC104721080	protein HGV2
SMDSIPTNQGILLPGSLPTNQSQAPqPLmSqTMqNNTASGMTGSTALPSS	Q26(Deamidated); M29(Oxidation); Q31(Deamidated); Q34(Deamidated)	5106.31	50	1109111133	LOC104774516	mediator of RNA polymerase II transcription subunit 15a isoform X3
NINQPqLSSSmLQHQHmKQQQ	Q6(Deamidated); M11(Oxidation); M17(Oxidation)	2538.21	21	1109111133	LOC104774516	mediator of RNA polymerase II transcription subunit 15a isoform X3
SGVNKFEPGGLPqLMDSS	Q13(Deamidated)	1863.89	18	727442818	LOC104780138	NAC domain-containing protein 59
AnGYTSGAETAMmKELDLSmAQFS	Q13(Deamidated)	1863.89	24	1109024639	LOC104709246	sugar transporter ERD6-like 10 isoform X2
KNLVALNPnnGGYIAMMAnLYGEMGKWEEA	N9(Deamidated); N10(Deamidated); N19(Deamidated)	3301.53	30	727576987	LOC104741925	pentatricopeptide repeat-containing protein At1g33350-like
SREVVSADFHmqLPKDMVGQ	M11(Oxidation); Q12(Deamidated)	2291.06	20	727428629	LOC104753385	putative F-box protein At5g52620
KSAVLKDPTRVMTSWSESDPTPCHW		2858.34	25	1109142611	LOC104699190	receptor protein kinase-like protein ZAR1
VSDGSSETAVAVVLQEDDRCKV		2307.12	22	727426001	LOC104739342	APO protein 3, mitochondrial-like
LNAQRnGIEELDm	N6(Deamidated); M13(Oxidation)	1519.72	13	1109022479	LOC109131733	histone-lysine N-methyltransferase ATXR3-like, partial
VRKqFKDIFVqmGFEEMPTNnFVESS	Q4(Deamidated); Q11(Deamidated); M12(Oxidation); N21(Deamidated)	3126.44	26	727511176	LOC104716209	phenylalanine--tRNA ligase alpha subunit, cytoplasmic
PGGHGHLMASNqAAMGGPAAQmLNPA	Q12(Deamidated); M22(Oxidation)	2503.13	26	727446075	LOC104781580	UBP1-associated protein 2A-like
GGGKVASLVSNqMMMKYGLVASKqm	Q12(Deamidated); Q24(Deamidated); M25(Oxidation)	2633.31	25	727494911	LOC104708615	type I inositol polyphosphate 5-phosphatase 10
SQPSTPSTHTPVDGVAITGNmHHVNSmPKGPMIYGSDGIGG	M21(Oxidation); M27(Oxidation)	4163.93	41	727456139	LOC104786310	transcriptional corepressor LEUNIG_HOMOLOG-like isoform X4
PRVMDHLDDGTNKVMAmLIIqSImKnDSC	M17(Oxidation); Q21(Deamidated); M24(Oxidation); N26(Deamidated)	3309.56	29	1109159219	LOC104713248	vacuolar protein sorting-associated protein 35B isoform X4
LDSGnCnSIRILLRFMTS	N5(Deamidated); N7(Deamidated)	2042.01	18	727417105	LOC104793746	nuclear cap-binding protein subunit 1
LLSqVSTYWKNNVqmTAVAIDRMMG	Q4(Deamidated); Q14(Deamidated); M15(Oxidation)	2874.36	25	727417105	LOC104793746	nuclear cap-binding protein subunit 1
NAVVNQqDmADTFQPPFKSCVVDGNVASVMCSYNQVNG	Q7(Deamidated); M9(Oxidation)	4093.83	38	727493822	LOC104708146	beta-D-xylosidase 3 isoform X2
PVDELLSGMHISNNNQPAPSVPq	Q23(Deamidated)	2445.19	23	1109136081	LOC109133379	phospholipase D beta 1-like
TDFGISAGLENSMAMCATFVGT		2222.98	22	727557079	LOC104732783	mitogen-activated protein kinase kinase 3-like isoform X3
PnRITYGTIVnGMCKIGDTDSALnLLRNmE	N2(Deamidated); N11(Deamidated); N24(Deamidated); M29(Oxidation)	3328.6	30	1109077743	LOC104754154	pentatricopeptide repeat-containing protein At1g64100-like
AYDMAPISPLPLGASATPPLSPnGVSSPmG	N23(Deamidated); M29(Oxidation)	2912.38	30	727625238	LOC104761961	zinc finger CCCH domain-containing protein 66
LGFPGPmQPPRYGmGPLPNQSmTnIPTAMGQPGAAAPGGP	M7(Oxidation); M14(Oxidation); M22(Oxidation); N24(Deamidated)	4009.83	40	727519961	LOC104720009	protein transport protein Sec24-like At4g32640
QPNDTCGAAKCQEPITPTSmNEqKKqqT	M20(Oxidation); Q23(Deamidated); Q26(Deamidated); Q27(Deamidated)	3095.39	28	727461523	LOC104788487	auxin response factor 18
GDLYDCLLDSCPVLEEVNIFS		2344.06	21	1109154977	LOC104709911	F-box/LRR-repeat protein At2g29930-like
TLGADLVDFQMCELKMITqS	Q19(Deamidated)	2244.06	20	1109163432	LOC104714479	serine/threonine-protein kinase At5g01020-like isoform X2
GNAVPSSNNGLFPPqPQPL	Q15(Deamidated)	1934.96	19	727411033	LOC104702233	AT-hook motif nuclear-localized protein 14-like
ELLTFTDKSVnEGSFVYFCqGFVnEVMAAGQG	N11(Deamidated); Q20(Deamidated); N24(Deamidated)	3490.57	32	1109035111	LOC109127215	brefeldin A-inhibited guanine nucleotide-exchange protein 4-like, partial
GAIVNYFGLGDTLGGH		1590.8	16	727606077	LOC104755434	alpha-ketoglutarate-dependent dioxygenase alkB
PQKPKSQCTNAmLG	M12(Oxidation)	1518.73	14	1109145177	LOC104704211	LRR receptor-like serine/threonine-protein kinase GSO2
QGPqKPKSQCTNAmLG	Q4(Deamidated); M14(Oxidation)	1704.8	16	1109145177	LOC104704211	LRR receptor-like serine/threonine-protein kinase GSO2
YGQLPPHPMGmmqPPPmSGMPPPPPPAEAPPPLPEE	M11(Oxidation); M12(Oxidation); Q13(Deamidated); M17(Oxidation)	3845.72	36	727433031	LOC104773418	probable splicing factor 3A subunit 1
GEVKVDKGKIYqADDEPKGASmYFAGADKHWALSSTGnFM	Q12(Deamidated); M22(Oxidation); N38(Deamidated)	4367.01	40	727604938	LOC104754935	probable LRR receptor-like serine/threonine-protein kinase At1g07650 isoform X2
FNFLNnATLLLPQGNCFYAmSA	N6(Deamidated); M20(Oxidation)	2466.13	22	727534942	LOC104724909	probable aspartyl protease At4g16563
QQGGRGGGGGRGYGqPPQQQQQQY	Q15(Deamidated)	2518.14	24	1109113369	LOC104777755	protein argonaute 1 isoform X4
VSGGGRGGGQRGGFQqGGGGGQH	Q16(Deamidated)	2055.95	23	1109113369	LOC104777755	protein argonaute 1 isoform X4
AAIEYqNEISSVnQLDYLRSA	Q6(Deamidated); N13(Deamidated)	2386.14	21	1109045862	LOC104731137	endoglucanase 20-like
DASTNYALRPGLLqEAVS	Q14(Deamidated)	1905.94	18	727419343	LOC104710884	tyrosine decarboxylase 1-like
IGDqHqGGLPIGPGNVSSE	Q4(Deamidated); Q6(Deamidated)	1863.89	19	1109155556	LOC104708419	transcription factor TG.2-like isoform X2
PnTDGIDISESTNINIF	N2(Deamidated)	1850.86	17	1109035103	LOC104727558	probable polygalacturonase At3g15720
HPEGMQFNNGGFTQHPGYAGSANSQPPQ		2955.28	28	1109146834	LOC104699986	clathrin interactor EPSIN 3-like isoform X2
SEqnIGAAPPSYEEAVSESR	Q3(Deamidated); N4(Deamidated)	2122.95	20	1109146834	LOC104699986	clathrin interactor EPSIN 3-like isoform X2
PSLMGFVSGGTIGGDMGRTqSQPPPVAPTHN	Q20(Deamidated)	3094.47	31	727450264	LOC104793724	DEAD-box ATP-dependent RNA helicase 24 isoform X2
VLPVRETmLFSENPVSGAETAETLTGIqmqESSWISH	M8(Oxidation); Q28(Deamidated); M29(Oxidation); Q30(Deamidated)	4108.93	37	1109027066	LOC104791364	protein NLP1
NSPPRDDDDMRTPTSPPSnDEIRTPTSLPSEDQVHE	N19(Deamidated)	4033.81	36	727561824	LOC104735132	glutamate receptor 2.6-like isoform X3
FTMGLPYSSSHGGqILFGPDGYL	Q14(Deamidated)	2445.15	23	727541043	LOC104726863	HIPL2 protein-like isoform X1
LFEFDDDDEKSDTVTEISKQNEVAqCNLVENSqKqKATLPRVGCDKLMES	Q25(Deamidated); Q33(Deamidated); Q35(Deamidated)	5677.6	50	1109062649	LOC104739453	protein CHROMATIN REMODELING 20 isoform X2
DIDGRAAQLGInWSEInLDSIQLPPGDD	N12(Deamidated); N17(Deamidated)	3024.42	28	727646006	LOC104771053	eukaryotic translation initiation factor 3 subunit B-like
NGLLQSDQELFSnS	N13(Deamidated)	1552.72	14	727560791	LOC104734683	peroxidase 54
DLPLKInQWNNVVRWESSDTT	N7(Deamidated)	2516.23	21	727429185	LOC104757347	proline--tRNA ligase, cytoplasmic-like
IAGSLEPIRTqSCREISCYGHS	Q11(Deamidated)	2408.12	22	727439218	LOC104778265	ABC transporter G family member 10
MWCIGFmKAPEEqTILGDL	M7(Oxidation); Q13(Deamidated)	2199.04	19	727455133	LOC104785863	aspartic proteinase-like protein 2 isoform X2
CFSLqSRDLIADSIETVmSAqW	Q5(Deamidated); M18(Oxidation); Q21(Deamidated)	2518.15	22	1109096224	LOC104766349	dihydroxy-acid dehydratase, chloroplastic isoform X2
IAQWRNmGYHHQADHEGFAqLLqVPqED	M7(Oxidation); Q20(Deamidated); Q23(Deamidated); Q26(Deamidated)	3337.48	28	727517582	LOC104719037	protein transport protein SEC23
RqGAqTSGPVPPPGHAPSPALGGPPPS	Q2(Deamidated); Q5(Deamidated)	2516.23	27	1109099242	LOC104721359	far upstream element-binding protein 1-like isoform X1
NVQNSGMLMQSLPRGPPPmLTSSQ	M19(Oxidation)	2586.22	24	727585381	LOC104746021	two-component response regulator ARR1
YDMENEILPVLKFSYDSLGDEQIQSCF		3183.47	27	1109161057	LOC104714447	probable disease resistance protein At1g61180 isoform X2
SSqCKERFIPDKSKEQYInDVESC	Q3(Deamidated); N19(Deamidated)	2835.29	24	727594010	LOC104750002	aminodeoxychorismate synthase, chloroplastic isoform X3
LVRDFYVEGVDCmDHE	M13(Oxidation)	1942.85	16	727456446	LOC104786429	poly(ADP-ribose) glycohydrolase 1 isoform X2
GAGLWNLGnTCFFnSVLQCFTHT	N9(Deamidated); N14(Deamidated)	2532.13	23	727516465	LOC104718541	ubiquitin carboxyl-terminal hydrolase 20 isoform X2
VDGVYSADPRKVNEAVILqTLSYQEAWEm	Q19(Deamidated); M29(Oxidation)	3328.6	29	1109048162	LOC104731582	bifunctional aspartokinase/homoserine dehydrogenase 2, chloroplastic isoform X2
PDRSSVVTSDGGLSSGSVSK		1921.94	20	1109071952	LOC104745475	telomere repeat-binding protein 3-like isoform X1
VVnTQPCQEDLARPENSDHVHTNF	N3(Deamidated)	2751.22	24	727584329	LOC104745566	formin-binding protein 4-like isoform X3
SSALDVmqSmGSSIWSLHS	M7(Oxidation); Q8(Deamidated); M10(Oxidation)	2055.9	19	727506477	LOC104713845	QWRF motif-containing protein 4-like
WnDASGALVVYAPVDIPSmnV	N2(Deamidated); M19(Oxidation); N20(Deamidated)	2236.03	21	1109099918	LOC104727191	homeobox-leucine zipper protein HDG7-like isoform X2
EIEELTLQTPTnGTTLVHnL	N12(Deamidated); N19(Deamidated)	2225.11	20	727439765	LOC104778495	ABC transporter D family member 2, chloroplastic
EDSQQQGGGGGSNSLKRKFSEIDGDqqSLAPMmIDANGSYELKVY	Q26(Deamidated); Q27(Deamidated); M33(Oxidation)	4853.17	45	1109116532	LOC104780255	endoribonuclease Dicer homolog 3 isoform X3
LDKERDHYNFPWSmGNSVGqREMRAWL	M14(Oxidation); Q20(Deamidated)	3339.53	27	727505695	LOC104713510	F-box protein At1g78280
MGTFSSLLGSQnQQPSSFQAPFTnNEAAY	N12(Deamidated); N24(Deamidated)	3124.4	29	727426695	LOC104742237	calmodulin-binding transcription activator 2 isoform X2
SNPAKYMLTVEGREVAnE	N17(Deamidated)	2008.95	18	727513224	LOC104717102	crossover junction endonuclease MUS81-like
mAPFAFGLCQNLAAAFWRCLnTSEANDD	M1(Oxidation); N21(Deamidated)	3093.38	28	727476573	LOC104700301	importin beta-like SAD2 isoform X3
HSEAEKNLGLRPGAmANmRn	M15(Oxidation); M18(Oxidation); N20(Deamidated)	2229.03	20	727513272	LOC104717122	eukaryotic translation initiation factor
TEGMSIAVERLEAGRKRRGNAAGTDT		2746.39	26	727427203	LOC109124489	protein CROWDED NUCLEI 4-like
YRNLTLqCLSEVAALNFGEVYnVqYVKM	Q7(Deamidated); N22(Deamidated); Q24(Deamidated)	3268.6	28	727410678	LOC104783082	protein EXPORTIN 1B
SVKDIGIDDGDEqRKRRImEAKENDSSTAETqRKGDAEGnGSQD	Q13(Deamidated); M19(Oxidation); Q32(Deamidated); N40(Deamidated)	4855.19	44	1109106197	LOC104768984	formin-like protein 20 isoform X3
DFHQRITGSDEAQPNNLTGGCVIGQNHTSSISENPNMQN		4210.87	39	727607367	LOC104755992	histone acetyltransferase HAC12-like isoform X1
KEQESLSCGAMGFL		1499.68	14	727486175	LOC104704720	putative two-component response regulator ARR21
QLVqTKRPSNGGSDDEWGEF	Q4(Deamidated)	2251.01	20	727548628	LOC104729884	dynamin-related protein 3A-like isoform X2
SERDLVSWNSmISGYAqHGqA	M11(Oxidation); Q17(Deamidated); Q20(Deamidated)	2354.04	21	727484078	LOC104703579	pentatricopeptide repeat-containing protein At2g27610-like
qQSVQGmVQLNLMAPTRDNF	Q1(Deamidated); M7(Oxidation)	2294.09	20	1109096103	LOC104766112	protein FAR-RED ELONGATED HYPOCOTYL 3 isoform X3
LRRGQGGQQPQ		1224.66	11	2572199348	ND	Cruciferin
NLDLFqqGWYQIKISMRWE	Q6(Deamidated); Q7(Deamidated)	2457.18	19	1109082890	LOC104759138	protein FAM135B-like isoform X2
ASLAQPGEPVGVLAAQSVGEPSTqmTLNTFHLAGRGEmN	Q24(Deamidated); M25(Oxidation); M38(Oxidation)	3998.91	39	727446272	LOC104781674	DNA-directed RNA polymerase I subunit 1-like
QRnGLGISVnGDHQPPASRRTASWSGnFNTS	N3(Deamidated); N10(Deamidated); N27(Deamidated)	3314.54	31	727620950	LOC104760142	protein transport protein SEC16B homolog isoform X1
ACmVDLLGRANRLDE	M3(Oxidation)	1691.82	15	727443592	LOC104780492	pentatricopeptide repeat-containing protein At3g46790, chloroplastic
EnDIEKATEDVDSEKSnRKDVmRELEK	N2(Deamidated); N17(Deamidated); M22(Oxidation)	3225.53	27	727445486	LOC104781334	structural maintenance of chromosomes protein 1-like
nTSFSTLPTnCSPCEqGMEA	N1(Deamidated); N10(Deamidated); Q16(Deamidated)	2119.81	20	1109090108	LOC104760959	probable leucine-rich repeat receptor-like protein kinase At5g49770 isoform X1
RIGLMnEVLAAmDTVKCYAWEnSFqSKV	N6(Deamidated); M12(Oxidation); N22(Deamidated); Q25(Deamidated)	3222.53	28	1109082766	LOC104757391	ABC transporter C family member 1 isoform X1
DMHTGPSqAPAVPAG	Q8(Deamidated)	1436.64	15	1109065204	LOC104742594	PHD finger protein At3g20280-like
SRnHLnSSSSFLSTIP	N3(Deamidated); N6(Deamidated)	1748.84	16	727536712	LOC104725462	receptor-like protein kinase HSL1
qLHVTESEEFDAmVENLRT	Q1(Deamidated); M13(Oxidation)	2265.02	19	727433455	LOC104775266	probable serine/threonine-protein kinase mkcB isoform X2
VEGLLSqTVDEmTKTNIEnETGRPTTIID	Q7(Deamidated); M12(Oxidation); N19(Deamidated)	3222.53	29	1109068197	LOC104748554	chromatin modification-related protein EAF1 B-like
ADLTKNASGVHILGLCDWPDISYD		2603.26	24	727559544	LOC109124637	E3 ubiquitin-protein ligase PRT6 isoform X2
QPGqMQNPASSVSSQPNN	Q4(Deamidated)	1871.81	18	727632007	LOC104765070	histone acetyltransferase HAC5-like isoform X1
qIEQETGnGAEER	Q1(Deamidated); N8(Deamidated)	1462.63	13	727629159	LOC104763824	paired amphipathic helix protein Sin3-like 1 isoform X3
KIESWVANSDSIDDKERE		2121.01	18	2177179221	ycf2	Ycf2 (chloroplast)
TIDSPSAAnEMESIASQWAP	N9(Deamidated)	2105.92	20	727494050	LOC104708231	U3 small nucleolar RNA-associated protein 20-like
DqNQPEKQVEEAWSRDEQE	Q2(Deamidated)	2346.03	19	727533297	LOC104724401	titin-like isoform X4
