# Supplementary material for: Antioxidant capacity and peptidomic analysis of in vitro digested Camelina sativa L. Crantz and Cynara cardunculus co-products
Source: Sci Rep. 2024 Jun 24;14:14456. doi: 10.1038/s41598-024-64989-3 (PMC11196266; doi:10.1038/s41598-024-64989-3)
Supplement: Supplementary file 3 — Supplementary Table S2. [file 41598_2024_64989_MOESM3_ESM.xlsx]

## Sheet: Foglio1
Cardoon cake (CC)
Peptide sequence	Modifications	MH+ [Da]	Peptide lenght	GI number	Gene name	Protein Name	Unique Peptides
IEDDTQDLYLFInSPGGWVIPGMALYDT	N13(Deamidated)	3144.48	28	2018120333	clpP	clpP-like protease (chloroplast)	X
ADIInRAnLGmEVmHERNAHN	N5(Deamidated); N8(Deamidated); M11(Oxidation); M14(Oxidation)	2439.1	21	2018120351	psbA	photosystem II Q(b) protein (D1) (chloroplast)	X
YMDIRGqGAIPLTRTDEnFT	Q7(Deamidated); N18(Deamidated)	2300.09	20	2018120362	ycf4	photosystem I assembly protein Ycf4 (chloroplast)	X
QGHHSLWFAqPKNYSEGLq	Q10(Deamidated); Q19(Deamidated)	2229.03	19	2018120360	rps3	30S ribosomal protein S3 (chloroplast)	X
PmISFSGNFQTNNFNEIFQFLILLCST	M2(Oxidation)	3141.48	27	2018120331	ndhB	NADH-plastoquinone oxidoreductase subunit 2 (chloroplast)	X
VQVRDSSQLKGSSDQSRDHFDSISnEDS	N25(Deamidated)	3124.4	28	2018120144	ycf2	hypothetical chloroplast RF21 (chloroplast)
Cardoon meal (CM)
Peptide sequence	Modifications	MH+ [Da]	Peptide lenght	GI number	Gene name	Protein Name	Unique Peptides
IEDDTqDLYLFINSPGGWVIPGMALYDT	Q6(Deamidated)	3144.48	28	2018120333	clpP	clpP-like protease (chloroplast)	X
QRTGKPVWVISEDMERDVFmSATE	M20(Oxidation)	2827.32	24	2018120333	clpP	clpP-like protease (chloroplast)	X
IQEESQQFLnPnEVVPPESnEQQR	N10(Deamidated); N12(Deamidated); N20(Deamidated)	2842.31	24	916445796	atp4	ATPase subunit 4 (mitochondrion)	X
QGHHSLWFAqPKNYSEGLq	Q10(Deamidated); Q19(Deamidated)	2229.03	19	2018120360	rps3	30S ribosomal protein S3 (chloroplast)	X
ADIInRANLGmEVMHERNAH	N5(Deamidated); M11(Oxidation)	2308.09	20	2018120351	psbA	photosystem II Q(b) protein (D1) (chloroplast)	X
ADIInRAnLGmEVmHERNAHN	N5(Deamidated); N8(Deamidated); M11(Oxidation); M14(Oxidation)	2439.1	21	2018120351	psbA	photosystem II Q(b) protein (D1) (chloroplast)	X
PmISFSGNFQTNNFNEIFQFLILLCST	M2(Oxidation)	3141.48	27	2018120331	ndhB	NADH-plastoquinone oxidoreductase subunit 2 (chloroplast)	X
VLIYSDnYmSHDHGYLRFFAYMSFF	N7(Deamidated); M9(Oxidation)	3140.39	25	2315908361	ndhF	NADH dehydrogenase subunit F, partial (chloroplast)
VQVRDSSqLKGSSDQSRDHFDSISNEDS	Q8(Deamidated)	3124.4	28	2018120144	ycf2	hypothetical chloroplast RF21 (chloroplast)
SFLnKnPFFDLFHLFHDRnRGGY	N4(Deamidated); N6(Deamidated); N19(Deamidated)	2844.35	23	2018120144	ycf2	hypothetical chloroplast RF21 (chloroplast)
YqYLSNLFLSnGTLLDQ	Q2(Deamidated); N11(Deamidated)	1990.95	17	2018120144	ycf2	hypothetical chloroplast RF21 (chloroplast)
YDYIGNNPAKGGLFRAGSMDNGDGIAVGWL		3128.48	30	2018120337	psbB	photosystem II p680 chlorophyll A apoprotein (chloroplast)
SKYSVEqVGVTIEFYGGELnGVSYSDPV	Q7(Deamidated); N20(Deamidated)	3025.39	28	2018120337	psbB	photosystem II p680 chlorophyll A apoprotein (chloroplast)
